# Supplementary material for: Biophysical properties of a tau seed
Source: Sci Rep. 2021 Jun 30;11:13602. doi: 10.1038/s41598-021-93093-z (PMC8245522; doi:10.1038/s41598-021-93093-z)
Supplement: Supplementary file 1 — Supplementary Data 1. [file 41598_2021_93093_MOESM1_ESM.xlsx]

## Sheet: Legend
1) Each DLS experiment was performed in triplicate
2) All samples were filtered before the start of each experiment
3) During the data analysis, only measurements with a SOS <20 were used
4) For each time point, we report the radius of hydration (nm)

## Sheet: Fig. 1f
Time (hours)	Mi			Mi+Ms_33nM			Mi+Ms_66nM
0.141417	15.1657	9.12415	6.90892	9.36995	10.8222	9.57974	11.7827	12.4398	15.3642
1.14551	9.31749	8.20274	4.90852	11.06	14.2544	10.2833	14.7486	14.0734	18.0044
1.91677	8.79648	8.80422	5.38998	10.3117	14.2494	11.8471	15.9323	17.7984	21.8065
2.69332	9.36764	8.6573	7.54454	12.3555	12.1001	11.0716	16.8675	19.4533	20.5766
3.58099	10.0808	8.27295	5.93347	14.9934	16.4407	15.9765	22.6825	24.0755	26.1189
4.42369	8.01354	8.03325	5.65534	13.4406	15.7521	13.5523	24.5888	26.7372	28.209
5.26638	8.23138		6.98407	18.0263	16.9959	15.8249	24.8952	28.0404	27.9058
6.10908	9.57268	7.75039	5.87812	19.1183	18.4372	16.8588	27.3767	29.3357	28.4699
6.95177	8.41616		4.96718	18.3309	23.5809	15.7694	28.923	32.2109	31.9944
7.79447	9.03824	7.9278	6.97178	17.2822	16.2895	16.3752	28.3472	31.5447	33.8095
8.63717	8.73212	10.3987	5.3389	19.3425	20.4304	17.3516	29.8965	32.4469	32.4191
9.47986	9.63166	10.7812	4.98617	20.5458	20.4358	17.4227	30.6918	32.4067	38.0994
10.3226	8.34522	8.20394	5.8785	22.0379	20.9823	16.7448	31.9802	34.3198	36.9004
11.1653	10.3074	9.3661	5.10622	20.4676	18.616	18.2844	34.0008	38.3608	36.6226
12.0079	9.25968	7.96553	4.95061	20.6653	19.7625	17.6718	33.846	37.3867	38.515
12.8506	14.7757	10.1291	6.2007	20.1314	23.8535	17.9668	36.241	42.7113	39.5234
13.6933	7.97072	8.5735	5.34811	22.9293	21.6568	17.5755	36.0809	39.4005	39.9907
14.536	8.92101	11.8019	5.59673	21.8349	22.8941	19.8603	37.7466	38.2865	39.5241
15.3787	7.73905	7.79521	7.82577	23.3711	21.5193	18.2462	37.18	42.0547	41.2428
16.2214	8.60511	7.96848	5.71126	21.0341	24.0365	18.9379	39.4208	43.0577	43.5033
17.0641		10.4058	5.22094	24.0538	23.633	18.6522	38.5366	40.3664	42.5304
17.9068		8.5447	6.82922	23.0555	23.7652	19.531	40.5588	41.7077	43.1835

## Sheet: Fig. 2b
radius	Mi			Ms
0.0197164	0	0	0	0	0	0
0.0255461	0	0	0	0	0	0
0.0330994	0	0	0	0	0	0
0.042886	0	0	0	0	0	0
0.0555662	0	0	0	0	0	0
0.0719957	0	0	0	0	0	0
0.093283	0	0	0	0	0	0
0.120864	0	0	0	0	0	0
0.156601	0	0	0	0	0	0
0.202903	0	0	0	0	0	0
0.262897	0	0	0	0	0	0
0.340628	0	0	0	0	0	0
0.441343	0	0	0	0	0	0
0.571837	0	0	0	0	0	0
0.740914	0	0	0	0	0	0
0.959983	0	0	0	0	0	0
1.24383	6.42135	23.9665	19.1283	0	0	0
1.61159	26.1646	30.5327	26.3599	0	0	0
2.0881	29.0016	23.1976	22.7481	0	0	0
2.70549	20.7109	13.158	15.3289	59.8252	0	0
3.50544	11.0292	5.86768	8.64442	39.6034	86.0566	25.7282
4.5419	4.45924	2.02502	4.20418	0	13.1902	73.1808
5.88482	1.27673	0.510049	1.81164	0	0	0
7.62481	0.208923	0.11756	0.739542	0	0	0
9.87927	0.0483108	0.101514	0.33765	0	0	0
12.8003	0.116425	0.137426	0.205277	0	0	0
16.585	0.163663	0.138497	0.153993	0	0	0
21.4888	0.15373	0.109547	0.11844	0	0	0
27.8425	0.114285	0.0723488	0.0858363	0	0	0
36.0747	0.0722971	0.0407905	0.0580924	0.498432	0.73805	0.907413
46.7411	0.0397224	0.0189764	0.0374582	0.0729875	0.0151458	0.183568
60.5612	0.0174936	0.00576276	0.0237032	0	0	0
78.4676	0.00147161	0	0.0146467	0	0	0
101.668	0	0	0	0	0	0
131.729	0	0	0	0	0	0
170.678	0	0	0	0	0	0
221.143	0	0	0	0	0	0
286.529	0	0	0	0	0	0
371.248	0	0	0	0	0	0
481.017	0	0	0	0	0	0
623.241	0	0	0	0	0	0
807.517	0	0	0	0	0	0

## Sheet: Supplementary Fig. 1b
radius	Mi_T0			Mi_T19
0.0340604	0	0	0	0	0	0
0.0452426	0	0	0	0	0	0
0.0600961	0	0	0	0	0	0
0.0798261	0	0	0	0	0	0
0.106034	0	0	0	0	0	0
0.140845	0	0	0	0	0	0
0.187085	0	0	0	0	0	0
0.248507	0	0	0	0	0	0
0.330093	0	0	0	0	0	0
0.438465	0	0	0	0	0	0
0.582416	0	0	0.715484	0	0	0
0.773628	0	0	8.58615	0	3.1412	0
1.02761	0	0	15.487	0	12.9459	0
1.36499	0	0	18.3492	0	19.056	0
1.81312	0	0	17.3869	0	19.7192	13.5591
2.40838	0	28.3909	14.1394	12.0093	16.6515	47.9204
3.19907	30.9037	41.3669	10.1977	39.9618	12.123	30.3538
4.24935	38.3049	22.2516	6.63535	33.9312	7.78948	4.93407
5.64444	23.2392	2.90295	3.93151	13.145	4.44949	0
7.49755	6.18226	0	2.13348	0	2.24692	0
9.95904	0	0	1.06717	0	0.981476	0
13.2287	0	0	0.499594	0	0.351901	0
17.5717	0	0	0.228639	0	0.0902757	0
23.3406	0	0	0.113712	0	0.0100807	0
31.0035	0	0	0.0720595	0	0.00432047	0
41.1822	0	0	0.0617828	0	0.0228302	0
54.7026	0	0	0.0640444	0	0.0468416	0.0849889
72.6618	0	0	0.0697183	0	0.0692569	0.651459
96.5172	0.625648	0.139405	0.0725918	0.123559	0.0841887	1.01858
128.204	0.66772	0.976538	0.0684576	0.466881	0.0858409	0.9483
170.295	0.0765358	1.58501	0.0560498	0.362219	0.0714198	0.507336
226.204	0	1.52138	0.0375191	0	0.0440984	0.0220478
300.468	0	0.831991	0.0180617	0	0.0147372	0
399.114	0	0.0333444	0.00458627	0	0	0
530.146	0	0	0.00371837	0	0	0
704.196	0	0	0	0	0	0
935.388	0	0	0	0	0	0

## Sheet: Supplementary Fig. 1c
radius	T0			T19
0.0340604	0	0	0	0	0	0
0.0452426	0	0	0	0	0	0
0.0600961	0	0	0	0	0	0
0.0798261	0	0	0	0	0	0
0.106034	0	0	0	0	0	0
0.140845	0	0	0	0	0	0
0.187085	0	0	0	0	0	0
0.248507	0	0	0	0	0	0
0.330093	0	0	0	0	0	0
0.438465	0	0	0	0	0	0
0.582416	0	0	0	0	0	0
0.773628	0	0	3.96884	0	0	0
1.02761	1.96829	0	12.4941	0	0	0
1.36499	13.8279	0	17.621	0	0	0
1.81312	19.8931	16.4906	18.1976	0	0	0
2.40838	19.5425	23.9321	15.7019	0	0	0
3.19907	15.8353	22.0015	11.9448	0	0	0
4.24935	11.3288	16.0577	8.2298	91.9027	22.4414	91.9001
5.64444	7.39173	10.0103	5.2167	0	70.7206	0
7.49755	4.48449	5.50136	3.07543	0	0	0
9.95904	2.56785	2.71606	1.70243	0	0	0
13.2287	1.40932	1.23449	0.894852	0	0	0
17.5717	0.756092	0.548754	0.453875	0	0	0
23.3406	0.407309	0.274907	0.227606	0	0	0
31.0035	0.227924	0.185253	0.116751	4.38141	0	2.9122
41.1822	0.136884	0.167971	0.063617	3.71586	2.94878	2.50977
54.7026	0.0891683	0.175167	0.0376771	0	3.88926	0
72.6618	0.0609481	0.184249	0.024026	0	0	0
96.5172	0.0404931	0.180349	0.0162589	0	0	0
128.204	0.0231773	0.15548	0.0126776	0	0	0
170.295	0.00873552	0.111062	0	0	0	0
226.204	0	0.0580468	0	0	0	0
300.468	0	0.0146822	0	0	0	0
399.114	0	0	0	0	0	0
530.146	0	0	0	0	0	0
704.196	0	0	0	0	0	0
935.388	0	0	0	0	0	0

## Sheet: Supplementary Fig. 1d
radius	T0			T19
0.0340604	0	0	0	0	0	0
0.0452426	0	0	0	0	0	0
0.0600961	0	0	0	0	0	0
0.0798261	0	0	0	0	0	0
0.106034	0	0	0	0	0	0
0.140845	0	0	0	0	0	0
0.187085	0	0	0	0	0	0
0.248507	0	0	0	0	0	0
0.330093	0	0	0	0	0	0
0.438465	0	0	0	0	0	0
0.582416	0	0	0	0	0	0
0.773628	0	0	0	0	0	0
1.02761	0	0	0	0	0	0
1.36499	0	1.69476	0	0	0	0
1.81312	3.04923	13.3912	9.87209	0	0	0
2.40838	17.1996	19.7293	19.0363	0	0	0
3.19907	21.6937	19.6566	20.5755	3.77762	3.09152	0
4.24935	18.8799	16.054	17.2485	33.17	41.9404	0
5.64444	13.9315	11.5181	12.4804	26.7577	25.375	43.4252
7.49755	9.5324	7.50481	8.19329	10.2357	3.39613	30.8785
9.95904	6.33271	4.52998	5.03061	1.03858	0	0
13.2287	4.14128	2.57167	2.95908	0	0	0
17.5717	2.62813	1.39377	1.70815	0	0	0
23.3406	1.55619	0.734537	0.994779	1.85224	2.25871	0
31.0035	0.790013	0.385805	0.603161	3.67633	4.6793	0
41.1822	0.265306	0.208373	0.392015	4.74052	5.69473	0.268672
54.7026	0	0.120073	0.2762	5.04955	5.51881	13.1574
72.6618	0	0.0775803	0.206658	4.60296	4.44058	12.2702
96.5172	0	0.0599721	0.15735	3.37058	2.70717	0
128.204	0	0.0561579	0.116575	1.61645	0.897714	0
170.295	0	0.0581652	0.0800145	0.111826	0	0
226.204	0	0.0596473	0.0471054	0	0	0
300.468	0	0.056584	0.0198413	0	0	0
399.114	0	0.048117	0.00246293	0	0	0
530.146	0	0.0367364	0	0	0	0
704.196	0	0.0275387	0	0	0	0
935.388	0	0.0264625	0	0	0	0
