# Supplementary material for: Biophysical properties of a tau seed
Source: Sci Rep. 2021 Jun 30;11:13602. doi: 10.1038/s41598-021-93093-z (PMC8245522; doi:10.1038/s41598-021-93093-z)
Supplement: Supplementary file 2 — Supplementary Data 2. [file 41598_2021_93093_MOESM2_ESM.xlsx]

## Sheet: Fig. 3b
tau_WT	total		N to P1		N to P2+RD			tau_hep	total		N to P1		N to P2+RD		Ms	total		N to P1		N to P2+RD
	138	150	45	174	45	259			139	150	73	180				139	150	45	150	45	225
	375	402	53	163	53	281			74	150	73	150				74	150	53	150	73	225
	252	259	54	174	54	281			252	259	73	163				74	174	53	143	73	240
	347	358	54	150	73	280			240	402	73	148				73	225	57	150
	343	358	73	174	74	259			240	264	74	150				234	402	73	174
	140	146	73	180	74	280			174	187	74	180				225	264	73	163
	133	150	73	148	54	234			138	148	74	174				74	163	73	180
	74	240	73	150	54	225			130	139						73	174	73	150
	259	283	73	140	58	225			73	180						73	163	73	143
	139	174	74	180	73	225			73	150						225	402	73	140
	73	174	74	163	73	234			280	402						74	180	74	150
	264	281	74	174	73	224			264	281						74	143	74	174
	150	187	74	150	74	240			259	402						383	402	74	163
	74	259	74	132	74	225			225	264						383	387	74	180
	73	225			74	234			187	225						267	402	74	143
	369	372							150	264						252	259	81	174
	281	283							139	163						240	402
	280	283							139	143						180	187
	264	274							138	150						150	187
	139	150							74	180						139	174
	74	225							74	174						81	174
	74	180							73	163						73	240
	74	163							73	148						73	180
	73	180							347	402						73	150
	73	148							264	347						73	143
	54	281							264	280						73	140
	45	174							259	264						57	150
	369	402							234	264						53	150
	358	370							225	402						53	143
	240	402							187	190						45	225
	240	283							163	187						45	150
	234	402							148	402						370	402
	225	252							148	187						264	281
	187	225							143	187						264	274
	133	174							140	146						240	283
	74	280							139	174						240	264
	74	234							139	148						150	264
	74	174							138	174						138	150
	74	150							133	174						133	174
	74	132							130	138
	73	280
	73	234
	73	224
	73	150
	73	140
	58	225
	54	234
	54	225
	54	174
	54	150
	53	281
	53	163
	45	259
	391	395
	383	387
	375	431
	369	421
	353	372
	343	402
	343	372
	280	402
	274	283
	267	283
	259	358
	240	264
	225	283
	222	281
	174	187
	138	174
	130	133
	117	132
	110	174
